# Supplementary material for: Utilising the Implementation of Integrated Care to Develop a Pragmatic Framework for the Sustained Uptake of Service Innovations (SUSI)
Source: Healthcare (Basel). 2023 Jun 16;11(12):1786. doi: 10.3390/healthcare11121786 (PMC10298662; doi:10.3390/healthcare11121786)
Supplement: Supplementary file 1 [file healthcare-11-01786-s001.zip]

Archive with 1 entries (1 files):
- healthcare-2254883-supplementary.pdf
